# Supplementary material for: A Selective RAG-Enhanced Hybrid ML-LLM Framework for Efficient and Explainable Fatigue Prediction Using Wearable Sensor Data
Source: Bioengineering (Basel). 2026 Jan 3;13(1):58. doi: 10.3390/bioengineering13010058 (PMC12838294; doi:10.3390/bioengineering13010058)
Supplement: Supplementary file 1 [file bioengineering-13-00058-s001.zip]

Archive with 1 entries (1 files):
- bioengineering-4001729-supplementary.pdf
